# Supplementary material for: Light Stable Isotope Ratios of US Pureed Baby Foods
Source: Rapid Commun Mass Spectrom. 2025 Aug 9;39(22):e10119. doi: 10.1002/rcm.10119 (PMC12335003; doi:10.1002/rcm.10119)
Supplement: Supplementary file 1 — Data S1: Supporting Information. [file RCM-39-e10119-s001.xlsx]

## Sheet: Sheet1
lab_ID	brand	flavor	main_flavor	name_formula	type	added_water	designations	purchase_store_name	purchase_region	Original ID	Sample wt (mg)	δ15N(‰)	δ13C(‰)	Wt% N	Wt% C	C/N	ID	δ2H(‰)	δ18O(‰)	d_excess
BIFI-001	TippyToes	formula	formula	hypoallergenic infant formula powder with iron	formula	n/a	powder	Dan's	Mountain West	B1F1-001	1.023	6.62905	-20.9237	2.23654	53.2395	23.8044
BIFI-002	Beech-Nut	banana, cinnamon + GRANOLA	other	baby food	Stage 2	yes	Organic	Dan's	Mountain West	B1F1-002	1.033	6.21923	-25.9113	0.711564	42.2204	59.3347	BIF1-002	-36.4514	-2.63704	-15.355
BIFI-003	Beech-Nut	carrot	carrot	baby food	Stage 1	no	Natural	Dan's	Mountain West	B1F1-003	1.031	0.0121128	-28.2669	1.34149	40.4851	30.1793	BIF1-003	-43.152	-2.13489	-26.0729
BIFI-004	Beech-Nut	sweet potato	sweet potato	baby food	Stage 1	no	Organic	Dan's	Mountain West	B1F1-004	1.046	3.9601	-26.5067	1.05528	42.4024	40.1811	BIFI-004	-34.0665	-0.412245	-30.7685
BIFI-005	Gerber	sweet potato, apple, carrot & cinnamon	other	baby food	Stage 2	no	Organic	Dan's	Mountain West	B1F1-005	0.991	2.05333	-26.6758	0.941186	40.8292	43.3806	BIF1-005	-42.8167	-1.26249	-32.7168
BIFI-006	Gerber	carrot	carrot	baby food	Stage 1	yes	Natural	Dan's	Mountain West	B1F1-006	1.022	3.90512	-26.5608	1.0262	40.8822	39.8386	BIF1-006	-58.1206	-3.72705	-28.3043
BIFI-007	Gerber	banana	banana	baby food	Stage 1	no	Natural	Dan's	Mountain West	B1F1-007	1.042	0.515392	-25.1732	0.746509	39.7908	53.3024	BIF1-007	-14.1435	0.569972	-18.7032
BIFI-008	Beech-Nut	pumpkin, zuccini & apple	other	baby food	Stage 2	no	none	Walmart	Mountain West	B1F1-008	1.029	5.85511	-26.6312	0.733379	40.6201	55.3876	BIFI-008	-42.6821	-1.65429	-29.4477
BIFI-009	Beech-Nut	veggies carrot, zucchini & pear	other	baby food	Stage 2	no	none	Walmart	Mountain West	B1F1-009	0.983	0.696407	-27.4288	0.579607	40.395	69.6937	BIFI-009	-49.7788	-3.40338	-22.5518
BIFI-010	PlumOrganics	pear, blueberry avacado & granola	other	baby food	Stage 2	yes	Organic	Walmart	Mountain West	B1F1-010PC	1.073	4.1786	-28.5114	0.700025	44.2066	63.1501	BIFI-010	-56.1673	-1.59334	-43.4206
BIFI-011	PlumOrganics	pear, spinach Pea	other	baby food	Stage 2	no	Organic	Walmart	Mountain West	B1F1-011	1.025	2.80597	-27.5084	0.943913	40.2815	42.6751	BIFI-011	-45.2505	0.463945	-48.962
BIFI-012	Gerber	banana mango	other	baby food	Stage 2	no	Organic	Walmart	Mountain West	B1F1-012PC	0.992	5.8168	-24.8298	0.610496	42.6375	69.8407	BIFI-012	-30.5869	0.653404	-35.8141
BIFI-013	Gerber	banana strawberry raspberry mixed grain	other	baby food	Stage 4	yes	Organic	Walmart	Mountain West	B1F1-013PC	1.072	4.76065	-26.2308	1.06565	41.4596	38.9054	BIFI-013	-19.6567	-0.625314	-14.6542
BIFI-014	HappyTotOrganics	pears, raspberries, carrots, butternut squash	other	baby food	Stage 4	no	Organic	Walmart	Mountain West	B1F1-014	1.002	3.66279	-26.5079	2.01799	44.5914	22.0969	BIFI-014	-62.8684	-1.56988	-50.3094
BIFI-015	HappyTotOrganics	pears, blueberries, spinach	other	baby food	Stage 4	no	Organic	Walmart	Mountain West	B1F1-015PC	0.988	3.52265	-28.0577	2.73465	45.2624	16.5514	BIFI-015	-39.1217	1.89192	-54.2571
BIFI-016	Earth'sBestOrganic	peach Mango	other	baby food	Stage 2	yes	Organic	Walmart	Mountain West	B1F1-016	1.039	5.63809	-26.429	0.513675	42.0055	81.7745	BIFI-016	-22.512	1.65245	-35.7316
BIFI-017	Earth'sBestOrganic	banana Raspberry & brown rice	other	baby food	Stage 2	yes	Organic	Walmart	Mountain West	B1F1-017	1.021	5.32549	-24.5881	0.585206	37.8116	64.6124	BIFI-017	-14.3091	1.13115	-23.3584
BIFI-018	Gerber	carrot	carrot	baby food	Stage 1	yes	Natural	Target	Pacific West	B1F1-018	1.049	-0.57998	-27.9068	1.08972	42.0832	38.6184	BIFI-018	-29.8144	-1.02528	-21.6121
BIFI-019	Gerber	banana	banana	baby food	Stage 1	no	Natural	Target	Pacific West	B1F1-019	1.036	1.10156	-25.1941	0.784307	40.6018	51.7678	BIF1-019	-7.85321	1.18069	-17.2987
BIFI-020	Beech-Nut	carrot	carrot	baby food	Stage 1	no	Organic	Target	Pacific West	B1F1-020	1.026	9.90719	-26.531	0.795991	40.1052	50.384	BIF1-020	-68.7296	-4.94922	-29.1358
BIFI-021	Beech-Nut	sweet potato	sweet potato	baby food	Stage 1	no	Organic	Target	Pacific West	B1F1-021	1.017	1.15518	-26.9921	1.54037	41.3127	26.82	BIF1-021	-34.2017	-0.191918	-32.6664
BIFI-022	Similac	formula	formula	Neosure 22cal, liquid	formula	yes	liquid formula	Expired, Dontated, UofU Pediatrics	Mountain West	B1F1-022	1.006	5.8075	-21.8559	2.20442	51.1391	23.1984	BIFI-022	-45.1374	-6.8101	9.34338
BIFI-023	Similac	formula	formula	Special Care 20, liquid	formula	yes	liquid formula	Expired, Dontated, UofU Maternal Ward	Mountain West	B1F1-023	1.048	5.96496	-21.7283	2.40602	51.3959	21.3614	BIFI-023	-52.3633	-7.90725	10.8948
BIFI-024	Enfamil	formula	formula	Pregestimil, powder	formula	n/a	powder	Expired, Dontated, UofU Maternal Ward	Mountain West	B1F1-024	0.978	6.72443	-20.9004	2.14004	52.1725	24.3792				0
BIFI-025	Gerber	carrot	carrot	baby food	Stage 1	yes	Natural	Walmart	Mountain West	B1F1-025	1.078	3.39972	-28.3375	1.58651	41.6198	26.2336	BIFI-025	-65.3927	-5.62496	-20.393
BIFI-026	Gerber	banana	banana	baby food	Stage 1	no	Natural	Walmart	Mountain West	B1F1-026	1.048	5.0036	-25.5762	0.56432	40.834	72.3596	BIFI-026	-30.5352	-0.109674	-29.6578
BIFI-027	Gerber	sweet potato	sweet potato	baby food	Stage 1	yes	Natural	Walmart	Mountain West	B1F1-027	1.064	2.79396	-26.8721	0.90438	41.7471	46.161	BIFI-027	-37.029	-3.436	-9.54095
BIFI-028	Gerber	sweet potato	sweet potato	baby food	Stage 1	yes	Natural	Walmart	Mountain West	B1F1-028	1.017	5.52393	-27.3335	0.967348	40.9439	42.326	BIF1-028	-44.6347	-5.00603	-4.58644
BIFI-029	Gerber	banana	banana	baby food	Stage 1	no	Organic	Walmart	Mountain West	B1F1-029	1.02	2.22358	-25.2961	0.675053	39.4154	58.3886	BIF1-029	-11.535	0.569164	-16.0883
BIFI-030	Parent'sChoice	sweet potato	sweet potato	baby food	Stage 1	yes	none	Walmart	Mountain West	B1F1-030	1.028	4.89282	-26.1239	1.00146	41.1408	41.0808	BIF1-030	-60.3426	-5.33894	-17.631
BIFI-031	Parent'sChoice	carrot	carrot	baby food	Stage 2	yes	none	Walmart	Mountain West	B1F1-031	1.054	6.31214	-27.4748	0.913252	38.9635	42.6646	BIF1-031	-54.4558	-4.9457	-14.8901
BIFI-032	Parent'sChoice	banana, blueberry, and green beans	other	baby food	Stage 2	yes	none	Walmart	Mountain West	B1F1-032	1.067	1.08617	-24.6966	0.678678	40.3856	59.5062	BIF1-032	-17.0505	4.02228	-49.2287
BIFI-033	Beech-Nut	banana	banana	baby food	Stage 2	no	Organic	Walmart	Mountain West	B1F1-033	1.06	2.55515	-24.4803	0.671918	39.0734	58.152	BIF1-033	-17.8651	0.967764	-25.6072
BIFI-034	Beech-Nut	carrot	carrot	baby food	Stage 1	no	Organic	Walmart	Mountain West	B1F1-034	1.031	8.98133	-25.9307	1.06462	40.8648	38.3845	BIF1-034	-72.2974	-5.41575	-28.9714
BIFI-035	TippyToes	banana	banana	baby food	Stage 2	no	none	Ridley's	Mountain West	B1F1-035	1.05	3.9777	-25.2926	0.606881	40.4716	66.6879	BIFI-035	-18.1799	1.23265	-28.0411
BIFI-036	TippyToes	apple carrot mango	other	baby food	Stage 2	yes	none	Ridley's	Mountain West	B1F1-036M	1.021	12.282	-26.219	0.183827	38.5398	230.846	BIFI-036	-81.3177	-6.02744	-33.0982
BIFI-037	HappyBaby	carrot	carrot	baby food	Stage 1	yes	Organic	Kroger	East South Central	B1F1-037	0.989	5.03109	-27.1455	1.06383	42.0572	39.5338	BIF1-037	-35.4616	-1.30376	-25.0315
BIFI-038	Gerber	carrot	carrot	baby food	Stage 1	yes	Organic	Kroger	East South Central	B1F1-038	1.016	5.64292	-25.766	0.848377	39.1118	46.1019	BIF1-038	-64.1604	-4.62745	-27.1408
BIFI-039	Gerber	banana	banana	baby food	Stage 1	no	Natural	Kroger	East South Central								BIF1-039	-1.68985	3.17072	-27.0556
BIFI-040	Earth'sBestOrganic	sweet potato	sweet potato	baby food	Stage 1	yes	Organic	Kroger	East South Central	B1F1-040	1.001	3.89526	-27.0105	1.22914	40.9595	33.3236	BIF1-040	-22.3773	0.376291	-25.3876
BIFI-041	Earth'sBestOrganic	sweet potato	sweet potato	baby food	Stage 1	yes	Organic	Kroger	East South Central	B1F1-041	1.013	3.92881	-26.8703	1.02721	40.2433	39.1771	BIF1-041	-24.6767	0.0603628	-25.1596
BIFI-042	Earth'sBestOrganic	winter squash	other	baby food	Stage 1	yes	Organic	Kroger	East South Central	B1F1-042	1.04	2.61643	-27.0092	2.01398	40.2527	19.9866	BIF1-042	-4.59167	6.88206	-59.6482
BIFI-043	Earth'sBestOrganic	vegetable turkey dinner	other	baby food	Stage 2	yes	Organic	Kroger	East South Central	B1F1-043	1.07	4.10769	-25.4279	2.32574	43.1095	18.5359	BIF1-043	-69.4875	-6.12721	-20.4698
BIFI-044	Earth'sBestOrganic	sweet potato	sweet potato	baby food	Stage 1	yes	Organic	Sprouts	Mountain West	B1F1-044	1.034	2.81947	-26.7645	1.31405	40.4233	30.7623	BIF1-044	-24.0252	1.46947	-35.7809
BIFI-045	Earth'sBestOrganic	banana	banana	baby food	Stage 1	yes	Organic	Sprouts	Mountain West	B1F1-045	0.959	1.39622	-24.1568	0.618097	37.9342	61.3726	BIF1-045	-6.7207	2.10196	-23.5363
BIFI-046	Earth'sBestOrganic	carrot	carrot	baby food	Stage 1	yes	Organic	Sprouts	Mountain West	B1F1-046	1.055	4.70779	-26.423	0.930049	40.5816	43.6338	BIF1-046	-62.8636	-4.57535	-26.2608
BIFI-047	Beech-Nut	sweet potato	sweet potato	baby food	Stage 1	no	Organic	HEB	West South Central	B1F1-047	1.039	3.41171	-26.8216	1.19639	40.5014	33.853	BIFI-047	-38.2362	-1.5195	-26.0802
BIFI-048	Beech-Nut	banana	banana	baby food	Stage 1	no	Natural	HEB	West South Central	B1F1-048	1.001	-1.18885	-24.5433	0.786399	40.8334	51.9246	BIF1-048	3.80014	3.4941	-24.1526
BIFI-049	Beech-Nut	carrot	carrot	baby food	Stage 1	no	Natural	HEB	West South Central	B1F1-049	1.019	4.21046	-28.2889	1.04809	40.8749	38.9995	BIF1-049	-47.3988	-2.94505	-23.8384
BIFI-050	Beech-Nut	banana	banana	baby food	Stage 2	yes	"Nothing Artificial Added"	HEB	West South Central	B1F1-050	1.05	-1.27823	-25.2405	0.680149	38.0356	55.9224	BIF1-050	-19.8268	-0.507092	-15.7701
BIFI-051	Earth'sBestOrganic	carrot	carrot	baby food	Stage 1	yes	Organic	HEB	West South Central	B1F1-051	1.014	2.06273	-26.5545	1.18452	39.6786	33.4977	BIF1-051	-49.3633	-2.78651	-27.0713
BIFI-052	Earth'sBestOrganic	sweet potato	sweet potato	baby food	Stage 1	yes	Organic	HEB	West South Central	B1F1-052	1.019	3.1956	-26.7354	1.1917	39.5661	33.2015	BIF1-052	-23.1695	0.766932	-29.305
BIFI-053	Gerber	banana	banana	baby food	Stage 1	no	Natural	HEB	West South Central	B1F1-053	0.996	0.785781	-24.963	0.738306	40.293	54.575	BIFI-053	-29.7035	-0.856899	-22.8483
BIFI-054	Gerber	sweet potato	sweet potato	baby food	Stage 1	yes	Natural	HEB	West South Central	B1F1-054	1.049	8.49205	-27.2824	0.937175	42.2406	45.0722	BIFI-054	-40.0447	-4.22298	-6.26092
BIFI-055	Gerber	carrot	carrot	baby food	Stage 1	yes	Organic	HEB	West South Central	B1F1-055	1.054	4.31071	-25.6258	0.759061	41.3583	54.4862	BIF1-055	-62.6951	-4.63304	-25.6308
BIFI-056	HappyBaby	sweet potato	sweet potato	baby food	Stage 1	yes	Organic	HEB	West South Central	B1F1-056	1.031	4.38173	-25.9698	1.16781	40.8673	34.9947	BIFI-056	-44.9115	-2.88064	-21.8664
BIFI-057	Gerber	banana	banana	baby food	Stage 1	no	Natural	Winco	Pacific West	B1F1-057	1.02	0.0140865	-25.2202	0.696805	40.7709	58.5112	BIFI-057	-27.0247	-0.125974	-26.0169
BIFI-058	HappyBaby	sweet potato	sweet potato	baby food	Stage 1	yes	Organic	Winco	Pacific West	B1F1-058	1.025	7.52092	-25.6045	1.08108	40.9145	37.8459	BIFI-058	-43.8156	-2.89234	-20.6769
BIFI-059	Gerber	banana	banana	baby food	Stage 1	no	Natural	Winco	Pacific West	B1F1-059	1.042	0.117004	-25.3624	0.741849	38.9831	52.5486	BIFI-059	3.24517	4.51802	-32.899
BIFI-060	HappyBaby	carrot	carrot	baby food	Stage 1	yes	Organic	Winco	Pacific West	B1F1-060	0.988	5.06365	-26.9853	1.09718	40.8915	37.2697	BIFI-060	-39.4411	-2.45814	-19.7759
BIFI-061M	Gerber	banana	banana	baby food	Stage 1	no	Organic	Safeway	Pacific West	B1F1-061M	1.0525	7.93216	-24.9499	0.549266	41.3019	75.23	BIF1-061M	-7.1441	1.55353	-19.5723
BIFI-062	Gerber	carrot	carrot	baby food	Stage 1	yes	Organic	Safeway	Pacific West	B1F1-062	1.009	9.80352	-25.565	0.703427	40.4636	57.5235	BIFI-062	-62.7715	-4.72927	-24.9373
BIFI-063	Beech-Nut	sweet potato	sweet potato	baby food	Stage 1	no	Natural	Safeway	Pacific West	B1F1-063	0.987	2.18136	-26.8783	0.988125	40.3937	40.8791	BIF1-063	-32.2717	-1.27188	-22.0966
BIFI-064	Beech-Nut	carrot	carrot	baby food	Stage 1	no	Natural	Safeway	Pacific West	B1F1-064	0.993	2.60756	-28.8398	1.29548	42.3949	32.7251	BIF1-064	-48.0295	-3.14189	-22.8944
BIFI-065	Gerber	sweet potato	sweet potato	baby food	Stage 1	yes	Natural	Winco	Mountain West	B1F1-065	1.049	0.743348	-26.2452	0.793605	40.9583	51.6105	BIFI-065	-37.4528	-3.69196	-7.91708
BIFI-066	Gerber	banana	banana	baby food	Stage 1	no	Natural	Winco	Mountain West	B1F1-066	1.043	-0.383603	-25.5461	0.710935	40.5581	57.0489	BIFI-066	-29.7196	0.254725	-31.7574
BIFI-067	Gerber	carrot	carrot	baby food	Stage 1	yes	Natural	Winco	Mountain West	B1F1-067	1.012	7.71651	-26.8055	0.892109	41.3464	46.3467	BIFI-067	-55.4807	-3.70514	-25.8396
BIFI-068	Beech-Nut	sweet potato	sweet potato	baby food	Stage 2	yes	"Nothing Artificial Added"	Winco	Mountain West	B1F1-068	1.034	2.60462	-25.5063	1.11421	41.8434	37.5544	BIFI-068	-48.3701	-4.31409	-13.8575
BIFI-069	Beech-Nut	banana	banana	baby food	Stage 2	yes	"Nothing Artificial Added"	Winco	Mountain West	B1F1-069	0.997	-0.964841	-24.6427	0.843973	40.6905	48.213	BIFI-069	-10.0853	1.64242	-23.2246
BIFI-070	Gerber	banana	banana	baby food	Stage 1	no	Natural	unknown	East North Central	B1F1-070	1.011	5.34198	-25.321	0.564197	41.5816	73.7006	BIFI-070	-28.8466	0.256882	-30.9016
BIFI-071	Beech-Nut	banana	banana	baby food	Stage 2	yes	"Nothing Artificial Added"	unknown	East North Central	B1F1-071	1.008	4.33956	-24.92	0.630684	41.1219	65.2021	BIFI-071	-15.3846	0.757739	-21.4465
BIFI-072	Beech-Nut	sweet potato	sweet potato	baby food	Stage 2	yes	"Nothing Artificial Added"	unknown	East North Central	B1F1-072	1.024	-0.382081	-25.9083	1.07839	39.8815	36.9825	BIFI-072	-48.664	-4.20403	-15.0318
BIFI-073	Parent'sChoice	banana	banana	baby food	Stage 1	no	none	unknown	East North Central	B1F1-073	1.025	0.644094	-25.2164	0.571257	39.6189	69.354	BIFI-073	-14.0564	2.4705	-33.8204
BIFI-074	Parent'sChoice	sweet potato	sweet potato	baby food	Stage 1	yes	none	unknown	East North Central	B1F1-074	1.059	4.48538	-25.7104	1.11288	41.731	37.4982	BIFI-074	-50.8327	-4.6877	-13.3311
BIFI-075	Organics	sweet potato	sweet potato	baby food	Stage 2	yes	Organic	Albertson's	Pacific West	B1F1-075	1.016	4.31372	-26.2347	1.18014	40.8425	34.6083	BIFI-075	-51.6691	-2.30297	-33.2454
BIFI-076	HappyBaby	carrot	carrot	baby food	Stage 1	yes	Organic	Albertson's	Pacific West	B1F1-076	1.004	4.38173	-26.7554	0.873886	40.086	45.8709	BIFI-076	-33.0798	-0.318436	-30.5323
BIFI-077	Beech-Nut	banana	banana	baby food	Stage 1	no	Natural	Albertson's	Pacific West	B1F1-077	0.994	4.11462	-24.7954	0.644286	41.0818	63.7633	BIF1-077	-1.29333	3.28539	-27.5764
BIFI-078	HappyBaby	carrot	carrot	baby food	Stage 1	yes	Organic	Winco	Mountain West	B1F1-078	0.986	8.52041	-26.5928	0.743552	40.733	54.7816	BIF1-078	-34.9763	-0.242477	-33.0365
BIFI-079	Earth'sBestOrganic	sweet potato	sweet potato	baby food	Stage 1	yes	Organic	Fred Meyer	Mountain West	B1F1-079	1.044	6.01972	-26.4733	0.981708	42.3382	43.1271	BIFI-079	-22.9489	1.24998	-32.9488
BIFI-080	Earth'sBestOrganic	carrot	carrot	baby food	Stage 1	yes	Organic	Fred Meyer	Mountain West	B1F1-080	1.064	4.7638	-26.6325	0.955403	39.9712	41.837	BIF1-080	-58.7328	-4.01735	-26.594
BIFI-081	SimpleTruthOrganic	banana	banana	baby food	Stage 1	no	Organic	Fred Meyer	Mountain West	B1F1-081	0.992	7.38791	-24.1545	0.581239	41.1369	70.7746	BIF1-081	-14.4221	2.93444	-37.8976
BIFI-082	PlumOrganics	sweet potato	sweet potato	baby food	Stage 1	yes	Organic	Fred Meyer	Mountain West	B1F1-082	1.064	2.26799	-26.2543	1.31933	41.07	31.1294	BIFI-082	-26.6586	-0.363646	-23.7494
BIFI-083	Gerber	carrot	carrot	baby food	Stage 1	yes	Natural	Walmart	Mountain West	B1F1-083	1.006	3.47558	-27.0354	0.949412	40.0601	42.1946	BIF1-083	-53.0412	-3.66681	-23.7067
BIFI-084	Beech-Nut	carrot	carrot	baby food	Stage 1	no	Natural	Walmart	Mountain West	B1F1-084	0.992	3.6036	-27.8664	1.2544	39.2852	31.318	BIF1-084	-57.48	-5.02992	-17.2406
BIFI-085	Parent'sChoice	carrot	carrot	baby food	Stage 2	yes	none	Walmart	Mountain West	B1F1-085	1.055	3.13146	-27.5181	1.16764	40.0365	34.2883	BIF1-085	-54.5604	-5.04415	-14.2072
BIFI-086	Gerber	sweet potato	sweet potato	baby food	Stage 1	yes	Natural	Walmart	Mountain West	B1F1-086	1	5.49846	-27.0687	1.05379	42.5103	40.3403	BIF1-086	-36.7521	-3.37815	-9.72688
BIFI-087	Beech-Nut	sweet potato	sweet potato	baby food	Stage 1	no	Natural	Walmart	Mountain West	B1F1-087	1.024	2.00833	-26.8017	1.08797	40.7169	37.4248	BIFI-087	-37.8062	-1.80844	-23.3387
BIFI-088	Beech-Nut	sweet potato	sweet potato	baby food	Stage 2	yes	"Nothing Artificial Added"	Walmart	Mountain West	B1F1-088	1.024	2.60365	-25.5468	0.961117	40.8846	42.5387	BIFI-088	-48.902	-4.25524	-14.8601
BIFI-089	Parent'sChoice	sweet potato	sweet potato	baby food	Stage 1	yes	none	Walmart	Mountain West	B1F1-089	1.034	3.6276	-26.0826	1.151	41.0848	35.6948	BIFI-089	-52.0509	-4.25561	-18.006
BIFI-090	Gerber	banana	banana	baby food	Stage 1	no	Natural	Walmart	Mountain West	B1F1-090	1.021	0.231023	-25.589	0.704543	40.8194	57.9375	BIF1-090	-31.4838	-0.149372	-30.2888
BIFI-091	Beech-Nut	banana	banana	baby food	Stage 2	yes	"Nothing Artificial Added"	Walmart	Mountain West	B1F1-091	1.071	4.32782	-25.1276	0.659024	41.7828	63.401	BIFI-091	-16.1449	0.438998	-19.6569
BIFI-092	Beech-Nut	banana	banana	baby food	Stage 1	no	Natural	Walmart	Mountain West	B1F1-092	0.999	-1.33391	-25.0893	0.757178	38.8525	51.3122	BIF1-092	-15.3133	0.414432	-18.6287
BIFI-093	Beech-Nut	banana	banana	baby food	Stage 2	no	Organic	Walmart	Mountain West	B1F1-093	1.071	0.632092	-24.7621	0.652989	39.7767	60.9148	BIFI-093	-16.9461	2.47223	-36.7239
BIFI-094	Parent'sChoice	banana	banana	baby food	Stage 1	no	none	Walmart	Mountain West	B1F1-094	1.003	-0.0135445	-25.0643	0.627753	40.9256	65.1938	BIFI-094	-9.17753	3.95026	-40.7796
BIFI-095	Parent'sChoice	banana	banana	baby food	Stage 2	no	none	Walmart	Mountain West	B1F1-095	1.031	7.41236	-25.5427	0.495164	40.4718	81.7341	BIFI-095	-10.7872	2.61058	-31.6718
BIFI-096	Kabrita	formula	formula	goat milk toddler formula	formula	n/a	powder	Kristina M. Gill	Pacific West	B1F1-096	1.032	7.2033	-24.8156	2.06911	50.9214	24.6103				0
BIFI-097	Similac	formula	formula	Go and Grow Toddler	formula	n/a	powder	Kristina M. Gill	Pacific West	B1F1-097	0.988	4.80881	-23.7257	2.50509	49.6348	19.8136				0
BIFI-098	Similac	formula	formula	360 Total care (ready to feed)	formula	no	liquid formula	Dana Lee Baker	Pacific West	B1F1-098	1.007	6.11641	-23.0546	2.08215	53.1752	25.5387	BIFI-098	-22.2623	-2.62201	-1.28623
BIFI-099	Beech-Nut	banana	banana	baby food	Stage 1	no	Natural	Tops Friendly Markets	Mid-Atlantic	B1F1-099PC	1.038	2.9406	-25.4776	0.73395	39.9867	54.4815	BIFI-099	-15.3803	1.19731	-24.9588
BIFI-100	Gerber	carrot	carrot	baby food	Stage 1	yes	Natural	Duane Reade by Walgreens	Mid-Atlantic	B1F1-100PC	0.976	5.22022	-27.4716	1.01326	39.3598	38.8448	BIFI-100	-51.584	-3.83482	-20.9055
BIFI-101	Gerber	banana	banana	baby food	Stage 1	no	Natural	Safeway or Winco	Pacific West	B1F1-101	1.067	0.637093	-25.6525	0.685616	40.065	58.4365	BIFI-101	-26.99	-0.0297652	-26.7519
BIFI-102	Gerber	banana	banana	baby food	Stage 1	no	Natural	Safeway or Winco	Pacific West	B1F1-102	1.022	1.04137	-25.027	0.828984	46.6326	56.2528	BIF1-102	-20.897	0.0146226	-21.0139
BIFI-103	Beech-Nut	banana	banana	baby food	Stage 1	no	Natural	Safeway or Winco	Pacific West	B1F1-103	1.011	4.3376	-24.8582	0.625585	39.9921	63.9275	BIFI-103	-3.99316	2.62129	-24.9634
BIFI-104	Beech-Nut	banana	banana	baby food	Stage 1	no	Natural	Safeway or Winco	Pacific West	B1F1-104	1.046	-1.92107	-24.645	0.762192	40.5668	53.2238	BIFI-104	0.419127	3.11706	-24.5173
BIFI-105	Gerber	carrot	carrot	baby food	Stage 1	yes	Natural	Safeway or Winco	Pacific West	B1F1-105	1.02	4.07668	-27.1019	1.075	39.0212	36.2989	BIFI-105	-57.3454	-3.61083	-28.4588
BIFI-106	Gerber	carrot	carrot	baby food	Stage 1	yes	Natural	Safeway or Winco	Pacific West	B1F1-106	1.018	4.57777	-26.8531	0.935857	39.0537	41.7305	BIF1-106	-58.3796	-3.7013	-28.7692
BIFI-107	Beech-Nut	carrot	carrot	baby food	Stage 1	no	Organic	Safeway or Winco	Pacific West	B1F1-107M	1.0355	11.6197	-26.4659	1.12563	42.4485	37.7202	BIFI-107	-65.7197	-5.41147	-22.428
BIFI-108	Beech-Nut	carrot	carrot	baby food	Stage 1	no	Organic	Safeway or Winco	Pacific West	B1F1-108	1.058	7.8104	-27.1568	0.931966	42.4663	45.5664	BIFI-108	-64.8091	-4.751	-26.8011
BIFI-109	HappyBaby	sweet potato	sweet potato	baby food	Stage 1	yes	Organic	Safeway or Winco	Pacific West	B1F1-109M	1.0405	13.6388	-25.7076	0.571033	41.616	73.1506	BIF1-109	-43.106	-2.78942	-20.7906
BIFI-110	HappyBaby	sweet potato	sweet potato	baby food	Stage 1	yes	Organic	Safeway or Winco	Pacific West	B1F1-110	0.99	2.64298	-25.9667	0.727714	40.098	55.1014	BIFI-110	-43.5689	-2.81141	-21.0777
BIFI-111	Beech-Nut	sweet potato	sweet potato	baby food	Stage 1	no	Organic	Safeway or Winco	Pacific West	B1F1-111	1.065	2.83847	-27.1281	1.20491	40.7877	33.8514	BIFI-111	-34.8639	-1.37064	-23.8988
BIFI-112	Beech-Nut	sweet potato	sweet potato	baby food	Stage 1	no	Organic	Safeway or Winco	Pacific West	B1F1-112	1.004	0.690059	-26.517	1.04478	40.8169	39.0675	BIF1-112	-34.6847	-0.662115	-29.3878
BIFI-113	Gerber	sweet potato	sweet potato	baby food	Stage 2	yes	Natural	Duane Reade by Walgreens	Mid-Atlantic	B1F1-113	1.01	4.83151	-27.184	0.815104	40.7483	49.9916	BIFI-113	-36.4416	-2.51831	-16.2951
BIFI-114	Beech-Nut	sweet potato	sweet potato	baby food	Stage 1	no	Natural	Walmart	Mountain West	B1F1-114	0.983	4.57593	-26.0398	0.857715	42.4381	49.4781	BIFI-114	-43.2294	-2.83134	-20.5787
BIFI-115	Beech-Nut	carrot	carrot	baby food	Stage 1	no	Natural	Walmart	Mountain West	B1F1-115	1.062	3.25223	-28.9259	1.25106	42.9974	34.3688	BIFI-115	-46.4945	-3.75732	-16.436
BIFI-116	Beech-Nut	banana	banana	baby food	Stage 2	no	Organic	Walmart	Mountain West	B1F1-116PC	0.992	7.68052	-24.8217	0.470726	40.9882	87.0744	BIFI-116	-8.97862	3.34355	-35.727
BIFI-117	Parent'sChoice	carrot	carrot	baby food	Stage 2	yes	none	Walmart	Mountain West	B1F1-117	0.995	6.40091	-27.3439	1.00262	41.8794	41.7702	BIFI-117	-54.0347	-5.13888	-12.9236
BIFI-118	Parent'sChoice	banana	banana	baby food	Stage 1	no	none	Walmart	Mountain West	B1F1-118	1.04	7.19456	-24.8975	0.434864	41.6017	95.6661	BIFI-118	-9.04686	3.85618	-39.8963
BIFI-119	Gerber	sweet potato	sweet potato	baby food	Stage 1	yes	Natural	Walmart	Mountain West	B1F1-119	1.021	6.96012	-26.8485	0.918191	42.5531	46.3445	BIFI-119	-38.3166	-3.05438	-13.8816
BIFI-120	Gerber	carrot	carrot	baby food	Stage 1	yes	Natural	Walmart	Mountain West	B1F1-120	1.043	2.65469	-28.3639	1.39463	43.3563	31.0881	BIFI-120	-63.4377	-5.18396	-21.9661
BIFI-121	Gerber	banana	banana	baby food	Stage 1	no	Natural	Walmart	Mountain West	B1F1-121	1.008	6.71524	-24.9116	0.505625	40.622	80.3401	BIFI-121	-35.9092	-0.596885	-31.1341
BIFI-122	Meijer	banana	banana	baby food	Stage 1	no	none	Meijer	East North Central	B1F1-122	1.07	7.73208	-24.3981	0.474504	41.0506	86.5126	BIFI-122	-20.8802	1.00867	-28.9496
BIFI-123	Meijer	sweet potato	sweet potato	baby food	Stage 1	yes	none	Meijer	East North Central	B1F1-123	1.019		-26.4358		40.0606		BIFI-123	-78.1198	-5.4729	-34.3366
BIFI-124	Meijer	carrot	carrot	baby food	Stage 1	yes	none	Meijer	East North Central	B1F1-124	1.045	2.55391	-26.9253	1.34346	40.1086	29.8547	BIFI-124	-69.2774	-3.3174	-42.7383
BIFI-125	Gerber	banana	banana	baby food	Stage 1	no	Natural	Meijer	East North Central	B1F1-125	1.07	5.67093	-25.1795	0.520672	41.9566	80.5817	BIFI-125	-26.228	0.775894	-32.4351
BIFI-126	Gerber	sweet potato	sweet potato	baby food	Stage 1	yes	Natural	Meijer	East North Central	B1F1-126	1.054	7.91214	-26.4947	0.647499	42.064	64.9638	BIFI-126	-36.8217	-2.85416	-13.9884
BIFI-127	Gerber	carrot	carrot	baby food	Stage 1	yes	Natural	Meijer	East North Central	B1F1-127	1.035	0.728799	-28.5741	1.16382	40.4926	34.7927	BIFI-127	-63.8034	-5.02275	-23.6214
BIFI-128	Gerber	banana	banana	baby food	Stage 1	no	Organic	Meijer	East North Central	B1F1-128	0.984	8.11365	-25.1927	0.478376	41.6043	86.9698	BIFI-128	-13.8569	0.446815	-17.4314
BIFI-129	Gerber	carrot	carrot	baby food	Stage 1	yes	Organic	Meijer	East North Central	B1F1-129PC	1.007	10.3908	-25.7679	0.839556	40.614	48.3755	BIFI-129	-57.787	-4.19276	-24.2449
BIFI-130	Beech-Nut	banana	banana	baby food	Stage 1	no	Natural	Meijer	East North Central	B1F1-130PC	1.065	1.64287	-26.0547	0.796183	40.2516	50.5557	BIFI-130	-5.11135	2.92641	-28.5226
BIFI-131	Beech-Nut	sweet potato	sweet potato	baby food	Stage 1	no	Natural	Meijer	East North Central	B1F1-131	1.07	4.83426	-26.3512	1.00351	42.6447	42.4955	BIFI-131	-45.2128	-3.35253	-18.3926
BIFI-132	Beech-Nut	carrot	carrot	baby food	Stage 1	no	Natural	Meijer	East North Central	B1F1-132	0.992	5.03907	-25.781	0.941381	42.4389	45.0816	BIFI-132	-49.9318	-4.76191	-11.8365
BIFI-133	Beech-Nut	sweet potato	sweet potato	baby food	Stage 1	no	Organic	Meijer	East North Central	B1F1-133	1.038	6.66497	-26.4745	0.778168	43.0235	55.2881	BIFI-133	-34.0629	-1.00274	-26.0409
BIFI-134	Beech-Nut	carrot	carrot	baby food	Stage 1	no	Organic	Meijer	East North Central	B1F1-134	1.026	9.94314	-26.9931	1.03045	43.2581	41.9797	BIFI-134	-65.7487	-5.45786	-22.0858
BIFI-135	Gerber	banana	banana	baby food	Stage 1	no	Natural	Family Fare	East North Central	B1F1-135	1.072	1.64591	-25.6816	0.69925	40.816	58.3711	BIFI-135	-29.2762	0.341094	-32.0049
BIFI-136	Gerber	sweet potato	sweet potato	baby food	Stage 1	yes	Natural	Family Fare	East North Central	B1F1-136M	1.0115	4.11584	-27.0641	0.953377	41.5095	43.5407	BIFI-136	-37.9168	-3.11474	-12.9989
BIFI-137	Gerber	carrot	carrot	baby food	Stage 1	yes	Natural	Family Fare	East North Central	B1F1-137	1.038	7.46807	-26.3047	1.18212	42.4522	35.9119	BIFI-137	-76.3319	-6.50643	-24.2804
BIFI-138	Gerber	banana	banana	baby food	Stage 1	no	Organic	Family Fare	East North Central	B1F1-138	0.988	7.57472	-25.3463	0.475593	41.8824	88.0635	BIFI-138	-13.5815	0.377809	-16.604
BIFI-139	Gerber	banana	banana	baby food	Stage 1	no	Natural	Family Fare	East North Central	B1F1-139	1.038	1.40094	-25.8865	0.706303	40.3808	57.1721	BIFI-139	-33.4679	-0.546487	-29.096
BIFI-140	Gerber	sweet potato	sweet potato	baby food	Stage 1	yes	Natural	Family Fare	East North Central	B1F1-140	0.978	6.67166	-27.1811	1.0266	42.9048	41.7932	BIFI-140	-37.302	-3.60883	-8.43133
BIFI-141	Enfamil	formula	formula	Neuro-Pro	formula	n/a	powder	Rose McGroarty	South Atlantic	B1F1-141	1.025	4.31772	-22.8645	1.64895	49.5293	30.0368				0
BIFI-142	Enfamil	formula	formula	Reguline	formula	n/a	powder	Jamie Oslawski-Lopez	East North Central	B1F1-142	1.031	4.06968	-21.4272	1.86481	49.6074	26.6019				0
BIFI-143	Similac	formula	formula	Neosure	formula	n/a	powder	Jamie Oslawski-Lopez	East North Central	B1F1-143	1.034	4.1927	-22.2209	2.30684	50.5497	21.913				0
BIFI-144	Nestle	formula	formula	Nido	formula	n/a	powder	Jen Eaton	Mid-Atlantic	B1F1-144M	1.0065	6.23837	-17.8874	2.14615	47.4459	22.1075				0
BIFI-145	Similac	formula	formula	Alimentum	formula	n/a	powder	Margaret Ho	South Atlantic	B1F1-145	1	4.2	-23	2.3	49.9	21.7				0
BIFI-146	Parent's Choice	formula	formula	Advantage Premium	formula	n/a	powder	Anna Bonazzi		B1F1-146	1	4.2	-22.7	1.8	50.8	28
BIFI-147	Bobbie	formula	formula	Organic Formula	formula	n/a	powder	Liz Draganov		B1F1-147	1	3.5	-25.7	1.7	48.7	29.3
BIFI-148	Earth's Best Organic	formula	formula	Gentle	formula	n/a	powder	Alice Cline		B1F1-148	0.9	3.6	-24.5	1.8	48.5	26.2
BIFI-149	Gerber Good Start	formula	formula	Gentle Pro	formula	n/a	powder	Alice Cline		B1F1-149	1	4.5	-21.5	1.9	49.8	25.6
BIFI-150	Enfamil	formula	formula	Reguline	formula	n/a	powder	Alice Cline		B1F1-150	1.1	4.2	-21.5	1.9	49.7	26.9
BIFI-151	Happy Baby Organic	formula	formula	Senstive Formula	formula	n/a	powder	Alice Cline		B1F1-151	1	4	-21.5	1.6	47.2	29.5
BIFI-152	Happy Baby Organic	formula	formula	Regular Stage 1	formula	n/a	powder	Alice Cline		B1F1-152	1	3.2	-24.8	1.7	49.6	29.1
BIFI-153	Enfamil	formula	formula	Enfagrow Premium Toddler	formula	n/a	powder	Enfamil mailer		B1F1-153	0.9	4.9	-20.1	3.1	49.3	15.9
										"M" stands for "mean." This value represents the mean of the original and the duplicate. "PC" stands for "possible contamination." Samples with this designation had a sticky residue on the inside of the lids, that must have not been washed properly before use. Care was taken to avoid collecting dried sample that had touched the lid.
